# Supplementary material for: Accurate Lipid Quantification of Tissue Homogenates Requires Suitable Sample Concentration, Solvent Composition, and Homogenization Procedure—A Case Study in Murine Liver
Source: Metabolites. 2021 Jun 8;11(6):365. doi: 10.3390/metabo11060365 (PMC8228350; doi:10.3390/metabo11060365)
Supplement: Supplementary file 1 [file metabolites-11-00365-s001.zip]

Archive with 1 entries (1 files):
- metabolites-1238830-supplementary.pdf
